# Supplementary material for: Sex and spatial proximity affect ungulate behavioral synchrony
Source: PeerJ. 2026 May 20;14:e21331. doi: 10.7717/peerj.21331 (PMC13198196; doi:10.7717/peerj.21331)
Supplement: Supplemental Information 1 [file peerj-14-21331-s001.r]

### R Script: Spatial proximity and dyadic social relationships affect ungulate behavioral synchrony, Hodgson et al., 2026
### 2026 February, George MW Hodgson
### Performs: modelling dyadic differences in synchrony, foraging differences
### Set working directory prior to running script to same folder containing datasets

rm(list=ls())
setwd(dirname(rstudioapi::getActiveDocumentContext()$path))
library(tidyverse) #for data manipulation
library(dplyr) #for data manipulation
library (DHARMa) #simulate residuals
library(caret) #scale data using preprocess
library(performance) #for check collinearity and autocorrelation
library(lmtest) #for durbin watson
library(lmerTest) #for linear mixed models df and p
library(glmmTMB) #for glmms and modelling
library(ggpubr) #figures and plots
library(irr) ##calculating fleiss kappa

### Please download the three CSV datasets from: https://osf.io/gwpb5/files/osfstorage (project DOI: 10.17605/OSF.IO/GWPB5)

### If preferred, download full Excel file with supplementary information and load directly from Excel using the following:
    #library(readxl) #for reading excel files        
    #dforig <- read_excel("synmastersheet.xlsx", sheet = "edited_data_no_control") #scan df with complete sessions
    #ranksorig <- read_excel("synmastersheet.xlsx", sheet = "ranks") #rank information
    #dsiorig <- read_excel("synmastersheet.xlsx", sheet = "dsi") 

### If preferred, download the dataset direct from OSF using the following:
### Remove hashtags to link this script directly to OSF and download the files directly to your working director
       #library(osfr)  #for downloading from OSF
       #OSF_Directory <- osf_retrieve_node('gwpb5') ##specifies OSF project
       #syn_data_osf <- osf_retrieve_file("xst79")    ##specifies the syn_data file
       #dsi_data_osf <- osf_retrieve_file("q9ejm")    ##specifies the dsi_data file
       #rank_data_osf <- osf_retrieve_file("sxwbk")   ##specifies the rank_data file
       #osf_download(rank_data_osf)         ##downloads rank data
       #osf_download(syn_data_osf)          ##downloads main data
       #osf_download(dsi_data_osf)          ##downloads dsi data

############################################################################

#1.1 Set up and load dataset through linking from repository
df <- read.csv("syn_data.csv", na.strings = c("")) #scan df with complete sessions
df$Row_number <- as.numeric(df$Row_number)
df$Session_Scan <- as.character(df$Session_Scan)
df$SessionID <- as.numeric(df$SessionID)
df$Date <- as.numeric(df$Date)
df$Scan_Hour <- as.numeric(df$Scan_Hour)
df$Scan_Number <- as.numeric(df$Scan_Number)
df$Match_1or0 <- as.numeric(df$Match_1or0)
df <- subset(df, animalid != 'Whale') ##Remove 1 animal which appeared for 5 minutes only
df$Distance_From_Focal <- gsub("DTouch", "D1", df$Distance_From_Focal) #replace dtouch with d1 distance
ranks <- read.csv("syn_ranks.csv") #rank information
dsi <- read.csv("syn_dsi.csv") #dsi information
unique_scans <- unique(df$Session_Scan) #get session ID numbers
focal_id <- df %>%
  subset(Type_Animal == 'Focal') %>%
  subset(select = c(3, 8)) %>% 
  distinct(, .keep_all = TRUE)
colnames(focal_id)[2] <- "animalid_focal" #make table of unique focal ID per session ID
df <- left_join(df, focal_id, by = c("SessionID")) #add focal ID to df
df <- left_join(df, ranks, by = c("animalid_focal" = "animalid")) #join focal ID rank/sex info to the df and rename columns accordingly
df <- df %>% 
  rename(sexfocal = sex) %>% 
  rename(rankfocal = elorank)
df <- left_join(df, ranks, by = c("animalid")) #add ORDINAL rank info to df for the whole herd (n1 n2 n3 controls etc)
df$rankdiff <- abs(df$elorank - df$rankfocal) #add ordinal rank difference between focal and other animals in herd
df$sexcombo <- paste(df$sex, df$sexfocal, sep = "")
df$sexcombo <- ifelse(df$sexcombo %in% c("FF", "MM"), "SS", ifelse(df$sexcombo %in% c("FM", "MF"), "DS", df$sexcombo))

#1.2 Create function for matching DSI values: dsi is the dataframe, A and B are dyad animals, and $DSI is the dsi value between them.
dsi_match <- function(dsi, val1, val2) {
  match_1 <- sum(dsi$A == val1 & dsi$B == val2)
  if (match_1 > 0) {
    return(dsi$DSI[dsi$A == val1 & dsi$B == val2])
  } else {
    match_2 <- sum(dsi$A == val2 & dsi$B == val1)
    if (match_2 > 0) {
      return(dsi$DSI[dsi$A == val2 & dsi$B == val1])
    } else {
      return("NA")
    }}}
dsi_match(dsi, "Witch", "Donald") #test the function - donald and witch should be around 16
df$DSI <- apply(df, 1, function(row) dsi_match(dsi, row["animalid_focal"], row["animalid"])) #apply function to dataframe needing dsi values (df) - by row, and by values in column animalid_focal and animalid
df$DSI <- as.numeric(df$DSI) #transform to numeric due to focal-focal NA values
hist(df$DSI) #DSI values are highly 0 inflated / skewed
df$DSI1_0 <- ifelse(df$DSI > 0, '1', '0') #convert to binary yes/no they exchanged affiliation 

#1.3 Random selection of control animals via R
#loop through each unique scan and add a random control animal - will be different each scan
set.seed(123)
for (value in unique_scans) {
  subset_df <- df[df$Session_Scan == value, ] #subset for each scan
  rows_with_na <- which(is.na(subset_df$Type_Animal)) #ensure animal is not a nearest neighbour - needs to be NA
  if (length(rows_with_na) > 0) {
    selected_row <- sample(rows_with_na, 1)  #randomly select row if there Type_Animal is empty
    subset_df[selected_row, 13] <- 'Control' #designate animal as Control in column Type_Animal, replace NA value
  }
  #update original df with adding new Control animals
  df[df$Session_Scan == value, ] <- subset_df
}

######################################################

##2.1 Visualization of data, number of scans per day/animal/means etc
dftest <- df %>%subset(select = c(3, 16))
dftest <- distinct(dftest)
scan_count <- dftest %>%
  group_by(animalid_focal) %>%
  summarise(count = n())                           #calculate number of scans per animal
mean(scan_count$count)                             #7.53 scans per animal
max (scan_count$count)                             #range max 9
min (scan_count$count)                             #range min 4
sd (scan_count$count)                              #standard deviation 1.18
meanscansperday <- df[!duplicated(df$SessionID), ] 
meanscansperday <- meanscansperday %>%             
  group_by(Date) %>%
  summarise(count = n())                           #calculate number of scans/day  
mean(meanscansperday$count)                        #12.8 average
max(meanscansperday$count)                         #17 max
min(meanscansperday$count)                         #8 min
sd(meanscansperday$count)                          #SD +/- 3.15

##2.2 Summary of group synchrony for summary statistics
fleissdf <- subset(df, select = c(2, 8, 10)) ##select only the session scan id, animal id and activity
fleissdf <- fleissdf %>%
  spread(key = animalid , value = Activity) ##transform to m x n format
fleissdf <- as.data.frame(fleissdf) ##transform to dataframe
rownames(fleissdf) <- fleissdf[, 1] ##need to make rownames
fleissdf <-fleissdf[, -1]  ##remove session id
completescans <- fleissdf[complete.cases(fleissdf), ] ##33 scans with complete 17 animal information only
kappam.fleiss(fleissdf, exact = FALSE, detail = FALSE) ##will not take missing data - 33 scans with ALL 17 animals, Kappa = 0.561, 33 subjects 17 raters z = 64.8, p 0
df5 <- subset(df, select = c(2, 10)) #keep activity and session scan number - dataframes produced have maximum proportion of animals in each scan performing the same behaviour, per hour and exact time
scantime <- subset(df, select = c(2,6,7)) #keep scan hour and exact time
scantime <- distinct(scantime)
n1 <- df5 %>% count(Session_Scan) #n1 = dataframe with session scan number and number of animals in that scan
n2 <- df5 %>% count(Session_Scan, Activity) #n2 = count of behaviours in each session
colnames(n1) <- c("Session_Scan", "Group_count")
n <- left_join(n1, n2, by = "Session_Scan")
n$prop <- n$n/n$Group_count  #count proportion of animals in each scan performing specific behaviour
n <- left_join(n, scantime, by = "Session_Scan") #has each session, how many animals doing same behaviour, scan time and scan hour
result <- sum(n$prop == "1") #138 occurences of 100% synchrony 
n$expected <- (4/(n$n^4))  ##expected = expected percent of 100% synchrony
n3 <- n %>%
  group_by(Session_Scan, Scan_Hour) %>%
  summarise(min = min(prop),
            max = max(prop),
            MaxActivity = first(Activity),
            Group_count = first(Group_count)) #n3 = dataframe for per hour group synchrony

#2.3 Calculate synchrony degree at threshold levels
mean(n3$max) ## mean synchrony degree is 79.89% across all scans. Create threshold dataframes between certain levels
min(n3$max)  ## minimum 28.57%
max(n3$max)  ## max 100%
sd(n3$max)   ## standard deviation 19.00
threshold0_70 <- n3[ which(n3$max < 0.699999999999999999999 & n3$max > 0.1), ] ##154 observations between 0 and 70% synchrony
threshold70_80 <- n3[ which(n3$max < 0.7999999999999 & n3$max > 0.699999999), ] ##55 observations between 70 and 80
threshold80_90 <- n3[ which(n3$max < 0.8999999999999 & n3$max > 0.799999999), ] ##96 observations between 80 and 90
threshold90_100 <- n3[ which(n3$max < 1.1 & n3$max > 0.899999999), ] ##207 between 90 and 100
threshold69 <- n3[ which(n3$max < 0.7), ]  #154 scans under 70% synchrony
threshold70 <- n3[ which(n3$max >= 0.7), ] #358 scans at or above 70% synchrony
threshold80 <- n3[ which(n3$max >= 0.8), ] #303 scans at or above 80% synchrony
threshold90 <- n3[ which(n3$max >= 0.9), ]  ##207 scans at or above 90%
threshold100 <- n3[ which(n3$max > 0.99999), ]  ##138 at 100%
result2 <- (138/512)*100     ##26.95 % of scans had 100% observed same behaviour 
result3 <- (358/512)*100     ##69.92% of scans were synchronised at or above the 70% threshold
result4 <- (207/512)*100     ##40.43 of scans were synchronised at or above 90%
mean(n3$Group_count)         ##mean scan group size = 13.61
sd(n3$Group_count)


##############################################################################

##3.1 Does type of animal (n1, n2, n3, random) affect how proportion of scans its synchronised with the focal on?
df2 <- df %>%
  group_by(Type_Animal, SessionID) %>%
  summarise(Count_prop = (sum(Match_1or0)/4),
            Count_total = (sum(Match_1or0)),
            Scan_Hour = first(Scan_Hour),
            Date = first(Date)) ##count the number of times for each scan each type of animal was sycnhronised or not out of 4
df2 <- left_join(df2, focal_id, by = c("SessionID")) #add focal ID to df2
df2 <- na.omit(df2) #remove non-control animals
df2 <- subset(df2, Type_Animal != 'Focal') #remove focal animals
df2$Type_Animal <- as.factor(df2$Type_Animal) #set type_animal as factor
df2$trials <- "4"  #add in new column for number of scans to allow binomial family with proportion data
df2$trials <- as.numeric(df2$trials) #ensure is numeric
df2$DateHour <- paste(df2$Date, df2$Scan_Hour, sep = "") ##random effect of time; also works the same as (1|Date:Scan_Hour)

##3.2 MODEL: sycnhronisation vs type of animal (neighbor 1 2 3 and random)
model <- glmmTMB(Count_total/trials ~ Type_Animal + (1|DateHour) + (1|animalid_focal), weights= trials, data = df2, family=binomial )
maxsim1 <- simulateResiduals(model, 1000)
plot(maxsim1) #no problems
check_residuals(model) #ok 0.966
residuals <- residuals(model)
acf_resid <- acf(residuals, plot = TRUE) #plotted residual correlation - none over line, all ok
summary(model)  ##nn11.2767, 0.1668, 7.652 1.97e-14. nn2:0.9472, 0.1587, 5.969 2.39e-09. nn3: 0.6457, 0.1530, 4.220, 2.44e-05
drop1(model, test = "Chi") ##AIC none 1229.8, AIC Type (3 par) 292.0, LRT 68.17 P 1.052e-14 


##3.3 Graphs; proportion of scans synchronised vs type_animal
colourtype <- c("#36454F", "#7393B3", "#7393B3","#7393B3") 
table1 <- df2 %>% group_by(Type_Animal) %>% 
  summarise(mean =mean(Count_prop),                   #mean proportion of scans synchronised per type animal
            min =min(Count_prop),                     #min prop synchornised
            max = max(Count_prop),
            sd  = sd(Count_prop))                     #standard deviation per group
#tiff("test.tiff", units="in", width=6, height=6, res=700)
ggplot(table1, aes(x = reorder(Type_Animal, -mean), y = mean, fill = Type_Animal)) +
  geom_bar(stat = "identity") +
  geom_errorbar(aes(ymin = mean - sd, ymax = mean + sd), width = 0.2) + 
  labs(x = "Type of Animal",
       y = "Mean proportion of scans synchronised with focal animal")+
  theme_pubr()+
  scale_fill_manual(values = colourtype) +
  scale_x_discrete(labels=c("Neighbour 1", "Neighbour 2", "Neighbour 3", "Random")) +
  scale_y_continuous(breaks = seq(0, 1, by = 0.2))
#dev.off()

##Bar chart with jitter
ggplot(table1, aes(x = reorder(Type_Animal, -mean), y = mean, fill = Type_Animal)) +
  geom_bar(stat = "identity", position = position_dodge(), alpha = 0.8) +  # Bar plot
  geom_errorbar(aes(ymin = mean - sd, ymax = mean + sd), width = 0.2) +    # Error bars
  
  # Scatter points from the original data
  geom_jitter(data = df2, aes(x = Type_Animal, y = Count_prop), 
              width = 0.1,  # Adjust the width of the jitter to avoid overlap
              height = 0.04,
              size = 2,      # Set point size
              shape = 21,    # Hollow circle shape
              fill = "black", colour = "black") +  # Black points
  
  # Labels and styling
  labs(x = "Type of Animal",
       y = "Mean proportion of scans synchronised with focal animal") +
  theme_pubr() +
  scale_fill_manual(values = colourtype) +
  scale_x_discrete(labels = c("Neighbour 1", "Neighbour 2", "Neighbour 3", "Random")) +
  scale_y_continuous(breaks = seq(0, 1, by = 0.2))


###############################################################################

##4.1 Activity; visualization and sex/dominance effect
test <- df %>%                                  ##summarise sex by session scan 
  group_by(Session_Scan) %>% 
  summarise(countf = sum(sex == "F"),
            countm = sum(sex =="M"))            ##all scans were mixed sex - cannot investigate differences in efficiency
visual2 <- df %>%
  group_by(animalid) %>%
  summarise(count = n(),
            countLaying = sum(Activity == 'Laying', na.rm = TRUE),
            countStanding = sum(Activity == 'Standing', na.rm = TRUE),
            countEating = sum(Activity == 'Eating', na.rm = TRUE),
            countWalking = sum(Activity == 'Walking', na.rm = TRUE))
visual2$propeat <- ( visual2$countEating /visual2$count ) #add proportion of scans animal spent eating
visual2$proplay <- ( visual2$countLaying /visual2$count ) 
visual2$propstand <- ( visual2$countStanding /visual2$count ) 
visual2$propwalk <- ( visual2$countWalking /visual2$count ) 
visual2 <- left_join(visual2, ranks, by = c("animalid"))  #add ranks/sex info
barplot(visual2$propeat, beside = TRUE, col = rainbow(nrow(visual2)))
mean(visual2$propeat) ## mean proportion time spent eating = 0.62
sd(visual2$propeat)   ## standard deviation proportion time spent eating = 0.07
visual2$propActive <- ( (visual2$countEating + visual2$countWalking) /visual2$count ) 
visual2$propPassive<- ( (visual2$countLaying + visual2$countStanding) /visual2$count ) 
propbehsummary <- visual2 %>%                              #make summary table for mean/max/min/sd of individual behaviours
  select(propeat, proplay, propstand, propwalk) %>%
  pivot_longer(cols = everything(), names_to = "Activity") %>%
  group_by(Activity) %>%
  summarise(
    Mean = mean(value, na.rm = TRUE) *100,
    SD = sd(value, na.rm = TRUE)*100,
    Min = min(value, na.rm = TRUE)*100,
    Max = max(value, na.rm = TRUE)*100,
    .groups = "drop")

##4.2 MODEL: Sex & rank vs proportion of time spent eating
model <- glmmTMB(propeat ~ elorank + sex, family = beta_family(), data = visual2) #beta w/ logit link
maxsim1 <- simulateResiduals(model, 1000) 
plot(maxsim1)
check_residuals(model) #ok
check_autocorrelation(model) #ok
residuals <- residuals(model)
acf_resid <- acf(residuals, plot = TRUE) #ok
summary(model)   ##rank effect 0.0159, sex no effect 0.50
drop1(model, test="Chi") ##rank affects time spent eating 0.02504, sex no effect 0.506
performance(model)
sigma(model) ## residual standard deviation of the model estimated at 0.0579

#4.3 Graphs for activity visualisation with sex/dominance
#tiff("test.tiff", units="in", width=7, height=6, res=700)  ##for saving high quality image
ggplot(visual2, aes(x = elorank, y = propeat, colour = sex, shape = sex, group = 1)) +
  geom_smooth(method = "lm", linetype = "dashed", color = "#082a54") +
  geom_point(size = 6) +
  #geom_text(aes(label = animalid ), vjust = -1, size = 5) +  # 
  scale_shape_manual(values = c(17, 15)) +
  scale_color_manual(values = c( "darkred", "darkblue"), name = "Sex", labels = c("Female", "Male")) + 
  ylab("Proportion of scans spent foraging") +
  xlab("Ordinal dominance rank") +
  theme_pubr() +
  theme(axis.text = element_text(size = 17), axis.title = element_text(size = 17))
#dev.off()


###############################################################################

#5.1 Does synchrony between all possible dyads depend on rank difference, sociality or sex difference?
alldyads <- data.frame() #make empty df for storing dyadic values in

for (value in unique_scans) {
  subset_df <- df[df$Session_Scan == value, ] #subset for each scan to loop over it
  comb <- combn(subset_df$animalid , 2) #for each scan, create unique combination of dyads, what they were doing, their type and how far they were from the focal animal
  new_df <- data.frame(
    col1 = comb[1,],
    col2 = comb[2,],
    col3 = subset_df$Activity [match(comb[1,], subset_df$animalid )],   #record activity of each animal present in scan
    col4 = subset_df$Activity [match(comb[2,], subset_df$animalid )],
    col5 = subset_df$Type_Animal [match(comb[1,], subset_df$animalid )],  #record type of animal for both present in scan
    col6 = subset_df$Type_Animal [match(comb[2,], subset_df$animalid )],
    col7 = subset_df$Distance_From_Focal [match(comb[1,], subset_df$animalid )],  #record distance of animal from focal for all present in scan
    col8 = subset_df$Distance_From_Focal [match(comb[2,], subset_df$animalid )],
    colscan = subset_df$Session_Scan [match(comb[1,], subset_df$animalid)])  # create new df with animal ids in col 1 and 2, and their corresponding activity in 3 and 4
  
  alldyads <- rbind(alldyads, new_df) ##bind all the iterations into one dataframe
}

alldyads$synchrony <- ifelse(alldyads$col3 == alldyads$col4, '1', '0') ##add whether pairs matches behaviour or not $synchrony
count_df <- alldyads %>%
  group_by(col1, col2) %>%
  summarise(count = n(),
            count1 = sum(synchrony == '1', na.rm = TRUE),
            count0 = sum(synchrony == '0', na.rm = TRUE)) #Count how many times each dyad appears AND number of '1' and number of '0' in dataset
count_df$percentmatch <- (count_df$count1 / count_df$count) *100 #Calculate percentage of scans that each dyad matched behaviour
count_df$DSI <- apply(count_df, 1, function(row) dsi_match(dsi, row["col1"], row["col2"])) #apply function for dsi values (df) - by row and col1/col2
count_df$DSI <- as.numeric(count_df$DSI) #set as number
count_df$DSI1_0 <- ifelse(count_df$DSI > 0, '1', '0') # DSI as 0/1 exchanged affiliation or not 
count_df <- left_join(count_df, ranks, by = c("col1" = "animalid")) #left join rank/sex for animals in col1
count_df <- count_df %>% 
  rename(sexcol1 = sex) %>% 
  rename(rankcol1 = elorank)
count_df <- left_join(count_df, ranks, by = c("col2" = "animalid"))
count_df <- count_df %>% 
  rename(sexcol2 = sex) %>% 
  rename(rankcol2 = elorank)
count_df$rankdiff <- abs(count_df$rankcol1 - count_df$rankcol2) #make absolute rank difference
count_df$sexcomb <- paste(count_df$sexcol1, count_df$sexcol2, sep = "") #make dyad sex combo 
count_df$sexcomb <- ifelse(count_df$sexcomb %in% c("FF", "MM"), "SS", ifelse(count_df$sexcomb %in% c("FM", "MF"), "DS", count_df$sexcomb))

#5.2 MODEL: does rank difference, sex of dyad, sociality affect the proportion of scans that all possible pairs of animals are synchronised on?
model <- glmmTMB(percentmatch ~ rankdiff + sexcomb + DSI1_0 + (1|col1) + (1|col2) , data = count_df)
maxsim <- simulateResiduals(model, 1000)
plot(maxsim) #okay!
dwtest(residuals(model) ~ fitted(model)) #0.9 okay
residuals <- residuals(model)
acf_resid <- acf(residuals, plot = TRUE) #okay
summary(model) 
drop1(model, test="Chi") #sex effect 0.01269  and trend DSI 0.07703   - same sex more synchronised than non same
performance(model) ##0.740 rsq conditional (with random effects) and 0.37 without

#5.3 Calculate expected degree of synchronisation/randomly expected synchrony (if performing independently)
#(proportion A beh 1  * proportion B active behaviour 1) + (proportion A beh 2  * proportion B active behaviour 2) + (proportion A beh 3  * proportion B active behaviour 3) etc
observed <- subset(visual2, select = c(1, 7, 8, 9, 10))  ##dataframe with all animals and proportion of scans they spent doing each activity
dyadobserved <- subset(count_df, select = c(1,2))  ##all potential pairs of dyads
expectedvals <- function(a, b) {
  a$propeat <- (b$propeat[match(a$col1, b$animalid)]) * (b$propeat[match(a$col2, b$animalid)])
  a$propstand <- (b$propstand[match(a$col1, b$animalid)]) * (b$propstand[match(a$col2, b$animalid)])
  a$proplay  <- (b$proplay [match(a$col1, b$animalid)]) * (b$proplay [match(a$col2, b$animalid)])
  a$propwalk  <- (b$propwalk [match(a$col1, b$animalid)]) * (b$propwalk [match(a$col2, b$animalid)])
  return(a)
}   ##create function that matches the proportion of time that animal a spends doing behaviour and animal b spends doing behaviour, then times them together

result <- expectedvals(dyadobserved, observed)  #apply to the datasets
result$expectedsync <- rowSums(result[, c("propeat", "propstand", "proplay", "propwalk")])  #sum the results of each proportion expected to do the same thing if by chance
result$expectedsync <- result$expectedsync *100
mean(result$expectedsync)   ##calculate the mean proportion of randomly EXPECTED synchrony (0.4333, 43%)
min(result$expectedsync)    ##0.354
max(result$expectedsync)    ##0.5879
sd(result$expectedsync)     ##sd 4.607

mean(count_df$percentmatch) ##the OBSERVED mean 67.98% synchronisation in dyads
sd(count_df$percentmatch)   ##sd observed = 4.77%
min(count_df$percentmatch)  ##55.172
max(count_df$percentmatch)  ##78.78104

print(count_df)

##5.4 MODEL: does expected synchrony differ from observed dyadic synchrony?
t.test(count_df$percentmatch, result$expectedsync, paired = TRUE)  ##paired t test between observed values and expected dyadic synchrony 2.2e-16 55.71, 135, mean diff 24%


##############################################################################

##6.1 MODEL: does synchrony between nearest neighbour 1 and focal animal relate to sex combination, dominance and affiliation?
focalNN1sync <- subset(df, Type_Animal == 'NN1')                 #remove n2, n3 and control - leave only n1 for nn1-focal relationship. 512 rows, 128 sessions, 4 scans each. INCLUDES ALL SCANS
focalNN1sync$DateHour <- paste(focalNN1sync$Date, focalNN1sync$Scan_Hour, sep = "") 
focalNN1sync$DSI1_0 <- as.numeric(focalNN1sync$DSI1_0)

model <- glmmTMB(Match_1or0 ~  rankdiff + DSI1_0 + sexcombo + (1|Distance_From_Focal) +(1|animalid) + (1|animalid_focal) + (1|DateHour), data = focalNN1sync, family = binomial(link = "logit"), na.action=na.omit) 
maxsim1 <- simulateResiduals(model, 1000) 
plot(maxsim1) #okay
check_autocorrelation(model) #Ok 0.810
AIC(model) #437
dwtest(residuals(model) ~ fitted(model))  #ok
residuals <- residuals(model)
acf_resid <- acf(residuals, plot = TRUE) #okay
summary(model) 
drop1(model, test="Chi")   #no effects of rank difference, previous allogrooming, or sex combination on synchrony between focal and nn1


##############################################################################

##7.1 Does sex, sociality or dominance rank difference affect proximity (within 3 body lengths) OR likelihood of being near neighbors between focal-other dyads?
alldyads2 <- alldyads #copy df containing all potential dyads in the scans
alldyads2$within3body <- as.numeric(
  ifelse((alldyads2$col7 == "Focal" & (alldyads2$col8 == "D1" | alldyads2$col8 == "D2-3")) | 
           (alldyads2$col7 == "D1" | alldyads2$col7 == "D2-3") & alldyads2$col8 == "Focal", 1, 0)) ##1 if the dyad were within 3 body lengths of each other when 1 was focal, 0 if they were over 3 body lengths
alldyads2$neighbors1Y_N <- as.numeric ( ifelse((alldyads2$col5 == "Focal" & alldyads2$col6 == "NN1") |  (alldyads2$col5 == "NN1" & alldyads2$col6 == "Focal"), '1', '0') )##match them if they are nearest neighbors 1
alldyads2$neighbors2Y_N <- as.numeric ( ifelse((alldyads2$col5 == "Focal" & alldyads2$col6 == "NN2") |  (alldyads2$col5 == "NN2" & alldyads2$col6 == "Focal"), '1', '0') ) ##match them if they are nearest neighbors 2
alldyads2$neighbors3Y_N <- as.numeric ( ifelse((alldyads2$col5 == "Focal" & alldyads2$col6 == "NN3") |  (alldyads2$col5 == "NN3" & alldyads2$col6 == "Focal"), '1', '0') ) ##match them if they are nearest neighbors 3
alldyads2 <- alldyads2 %>%
  rowwise() %>%
  mutate(rowsum = sum(c(neighbors1Y_N, neighbors2Y_N,neighbors3Y_N))) #sum 3 rows - add in column $rowsum of whether the dyad was any kind of neighbor
alldyads2 <- subset(alldyads2, (col8 == 'Focal'  |  col7 == 'Focal')) #remove all pairs which weren't focal-related #df = all pairs of animals which were present together at a scan and one of them was a focal so we know that the other is / is not within 3 body lengths

count_df <- alldyads2 %>%
  group_by(col1, col2) %>% #Count how many times each dyad appears AND number of '1' and number of '0' in dataset
  summarise(count = n(), ##number of times dyad were together and 1 was a focal animal
            countproximity = sum(within3body == '1', na.rm = TRUE),  ##number of times that 1 of dyad was focal animal and the other was within 3 body lengths
            nn_yes = sum(rowsum == '1', na.rm = TRUE)) ##number of times 1 of dyad was focal and the other was a near neighbor
count_df$percentprox <- (count_df$countproximity / count_df$count) *100 #Calculate percentage that dyad were close to each other and present in same scan 
count_df$percentNN <- (count_df$nn_yes / count_df$count) *100  #calculate percentage of times that both animals were nearest neighbors out of times 1 was focal and other was present
count_df$DSI <- apply(count_df, 1, function(row) dsi_match(dsi, row["col1"], row["col2"])) #apply function for dsi values (df) - by row and col1/col2
count_df$DSI <- as.numeric(count_df$DSI) #set as number
count_df$DSI1_0 <- ifelse(count_df$DSI > 0, '1', '0') # DSI as 0/1 exchanged affiliation or not 
count_df$DSI1_0 <- as.factor(count_df$DSI1_0)
count_df <- left_join(count_df, ranks, by = c("col1" = "animalid")) #left join rank/sex for animals in col1
count_df <- count_df %>% 
  rename(sexcol1 = sex) %>% 
  rename(rankcol1 = elorank)
count_df <- left_join(count_df, ranks, by = c("col2" = "animalid"))
count_df <- count_df %>% 
  rename(sexcol2 = sex) %>% 
  rename(rankcol2 = elorank)
count_df$rankdiff <- abs(count_df$rankcol1 - count_df$rankcol2) #make absolute rank difference
count_df$sexcomb <- paste(count_df$sexcol1, count_df$sexcol2, sep = "") #make dyad sex combo 
count_df$sexcomb <- ifelse(count_df$sexcomb %in% c("FF", "MM"), "SS", ifelse(count_df$sexcomb %in% c("FM", "MF"), "DS", count_df$sexcomb))
count_df$sexcomb <- as.factor(count_df$sexcomb) 

##7.2 MODEL: is proximity affected by sex/sociality/dominance relationships?
model <- glmmTMB(percentprox ~ rankdiff + sexcomb + DSI1_0 + (1|col1) + (1|col2), data = count_df)
maxsim <- simulateResiduals(model, 1000)
plot(maxsim) #ok
performance(model)
dwtest(residuals(model) ~ fitted(model)) #2.3 p 0.9 ok
residuals <- residuals(model)
acf_resid <- acf(residuals, plot = TRUE) #ok
check_autocorrelation(model) #ok 0.08
summary(model)
drop1(model, test="Chi", k=1000) #rank sex and dsi do not affect whether dyad were within 3 body lengths or not 

###############################################################################
###############################################################################

##Following script for removing scans with high levels of foraging to investigate if results are linked to food availability
##Run the above code first

##1.0 Get the % of foraging animals per scan 
percent_forage <- df %>%
  group_by(Session_Scan) %>%
  summarise(
    count_cows_forage = sum(Activity == "Eating", na.rm = TRUE),   #count number of animals eating
    total_cows = n(),                                              #count total number of cows present in scan
    ratio = count_cows_forage/total_cows)                          #get ratio of number of cows eating / number of cows present
hist(percent_forage$ratio)                                         ##histogram shows largest bar at between 0.9 and 1.0; large increase   
(sum(percent_forage$ratio == "1") / 512 ) *100                     ##126 scans spent 100% foraging; 24.61% of scans at 100% foraging, 75.40% scans below 100%
(sum(percent_forage$ratio == "0") / 512 ) *100                     ##38 scans with 0 foraging; 7.42%
(sum(percent_forage$ratio < "0.9") / 512 ) *100                    ##64.06% of scans under 90% foraging
(sum(percent_forage$ratio < "0.8") / 512 ) *100                    ##50.39% scans under 80%

mean(percent_forage$ratio)  ##mean percentage of foraging per scan = 0.6458844
sd(percent_forage$ratio)/2    ##standard deviation = 0.348, half a standard deviation = 0.1744327
mean(percent_forage$ratio) + (sd(percent_forage$ratio)/2) ##mean + half standard deviation = 0.820317
cumalative_table <- percent_forage %>%
  mutate(Foraging_Percentage = cut(ratio, 
                                   breaks = c(0.000000001, 0, 0.1, 0.2, 0.3, 0.4, 0.5, 0.6, 0.7, 0.8, 0.9, 1, 1.1), 
                                   labels = c("0%", ">0%", "≥10%", "≥20%", "≥30%", "≥40%", "≥50%", "≥60%", "≥70%", "≥80%", "≥90%", "100%"), 
                                   right = FALSE)) %>%
  group_by(Foraging_Percentage) %>%
  summarise(
    Number_Scans = n(),                                                #Counts the number of scans that are equal or ABOVE the foraging percentage specified
    Percentage_scans = (n() / 512) * 100                               #Calculates percentage out of total scans
  ) %>%
  arrange(desc(Foraging_Percentage)) %>%                               #Sorts percentages from 100% to 0%
  mutate(
    Cumulative_Scans = cumsum(Number_Scans),                            #Cumalative calculation - how many at or above a certain percentage without binning the data
    Cumulative_Percentage = cumsum(Percentage_scans)                   #Cumulative percentage of total scans
  )

##Make unique lists of scan identities
percent0_9 <- subset(percent_forage, ratio < "0.8")                ##Make a list of all scans where animals are doing all 4 behaviours but foraging is below 80%
unique_scans0_9 <- unique(percent0_9$Session_Scan)                 #Get list of all session ID numbers where foraging is below 80%
length(unique_scans0_9)                                            ##258 scans where animals have between 0 and 80% foraging
percent0_9df <- df %>% filter(Session_Scan  %in% unique_scans0_9)  ##Create dataframes with only sessions that match 0-80% foraging 

###############################################################################

##(iii) MODEL: does synchrony between nearest neighbour 1 and focal animal relate to sex combination, dominance and affiliation?
focalNN1sync <- subset(percent0_9df, Type_Animal == 'NN1')                            #remove n2, n3 and control - leave only n1 for nn1-focal relationship.
focalNN1sync$DateHour <- paste(focalNN1sync$Date, focalNN1sync$Scan_Hour, sep = "") 
focalNN1sync$DSI1_0 <- as.numeric(focalNN1sync$DSI1_0)
model <- glmmTMB(Match_1or0 ~  rankdiff + DSI1_0 + sexcombo + (1|Distance_From_Focal) +(1|animalid) + (1|animalid_focal) + (1|DateHour), data = focalNN1sync, family = binomial(link = "logit"), na.action=na.omit) 
maxsim1 <- simulateResiduals(model, 1000) 
plot(maxsim1) #okay
check_autocorrelation(model) #Ok
AIC(model) #287.9268
dwtest(residuals(model) ~ fitted(model))  #ok
residuals <- residuals(model)
acf_resid <- acf(residuals, plot = TRUE) #okay
summary(model) 
drop1(model, test="Chi")   #no effect when scans only below 90% eating; rankdiff 0.8501, dsi 0.5950, sex combo 0.2544

###############################################################################

##(ii) MODEL: Does type of animal (n1, n2, n3, random) affect how proportion of scans its synchronised with the focal on? 
df2 <- percent0_9df %>%
  group_by(Type_Animal, SessionID) %>%
  summarise(Count_prop = (sum(Match_1or0)/n()),
            Matched_scans_count_total = (sum(Match_1or0)),
            number_scans = n(),
            Scan_Hour = first(Scan_Hour),
            Date = first(Date)) ##count the number of times for each scan each type of animal was sycnhronised or not out of 4
df2 <- left_join(df2, focal_id, by = c("SessionID")) #add focal ID to df2
df2 <- na.omit(df2) #remove non-control animals
df2 <- subset(df2, Type_Animal != 'Focal') #remove focal animals
df2 <- subset(df2, number_scans == "4")          ##Keep only complete sessions (4 scans) where no scan was above 90% foraging
sessions_included <- (unique(df2$SessionID))     ##make list for later
length(sessions_included)                        ##45 whole sessions of 4 scans included
df2$Type_Animal <- as.factor(df2$Type_Animal) #set type_animal as factor
df2$trials <- "4"  #add in new column for number of scans to allow binomial family with proportion data
df2$trials <- as.numeric(df2$trials) #ensure is numeric
df2$DateHour <- paste(df2$Date, df2$Scan_Hour, sep = "") ##random effect of time; also works the same as (1|Date:Scan_Hour)

model <- glmmTMB(Matched_scans_count_total/trials ~ Type_Animal + (1|DateHour) + (1|animalid_focal), weights= trials, data = df2, family=binomial )  ## Synchronisation vs type of animal (neighbor 1 2 3 and random) for scnas under 90% foraging
maxsim1 <- simulateResiduals(model, 1000)
plot(maxsim1) #no problems
check_residuals(model) #ok 0.66
residuals <- residuals(model)
acf_resid <- acf(residuals, plot = TRUE) #ok
summary(model)  ##all sig
drop1(model, test = "Chi")  ## npar3 3 572.04 49.557 9.928e-11 ***


####################################################

alldyads100 <- data.frame() #make empty df for storing dyadic values in

for (value in unique_scans0_9) {
  subset_df <- df[df$Session_Scan == value, ]                                 #subset for each scan to loop over it
  comb <- combn(subset_df$animalid , 2)                                       #for each scan, create unique combination of dyads, what they were doing, their type and how far they were from the focal animal
  new_df <- data.frame(
    col1 = comb[1,],
    col2 = comb[2,],
    col3 = subset_df$Activity [match(comb[1,], subset_df$animalid )],         #record activity of each animal present in scan
    col4 = subset_df$Activity [match(comb[2,], subset_df$animalid )],
    col5 = subset_df$Type_Animal [match(comb[1,], subset_df$animalid )],      #record type of animal for both present in scan
    col6 = subset_df$Type_Animal [match(comb[2,], subset_df$animalid )],
    col7 = subset_df$Distance_From_Focal [match(comb[1,], subset_df$animalid )],  #record distance of animal from focal for all present in scan
    col8 = subset_df$Distance_From_Focal [match(comb[2,], subset_df$animalid )],
    colscan = subset_df$Session_Scan [match(comb[1,], subset_df$animalid)])   #create new df with animal ids in col 1 and 2, and their corresponding activity in 3 and 4
  
  alldyads100 <- rbind(alldyads100, new_df) ##bind all the iterations into one dataframe
}

alldyads100$synchrony <- ifelse(alldyads100$col3 == alldyads100$col4, '1', '0') ##add whether pairs matches behaviour or not $synchrony
count_df <- alldyads100 %>%
  group_by(col1, col2) %>%
  summarise(count = n(),
            count1 = sum(synchrony == '1', na.rm = TRUE),
            count0 = sum(synchrony == '0', na.rm = TRUE)) #Count how many times each dyad appears AND number of '1' and number of '0' in dataset
count_df$percentmatch <- (count_df$count1 / count_df$count) *100 #Calculate percentage of scans that each dyad matched behaviour
count_df$DSI <- apply(count_df, 1, function(row) dsi_match(dsi, row["col1"], row["col2"])) #apply function for dsi values (df) - by row and col1/col2
count_df$DSI <- as.numeric(count_df$DSI) #set as number
count_df$DSI1_0 <- ifelse(count_df$DSI > 0, '1', '0') # DSI as 0/1 exchanged affiliation or not 
count_df <- left_join(count_df, ranks, by = c("col1" = "animalid")) #left join rank/sex for animals in col1
count_df <- count_df %>% 
  rename(sexcol1 = sex) %>% 
  rename(rankcol1 = elorank)
count_df <- left_join(count_df, ranks, by = c("col2" = "animalid"))
count_df <- count_df %>% 
  rename(sexcol2 = sex) %>% 
  rename(rankcol2 = elorank)
count_df$rankdiff <- abs(count_df$rankcol1 - count_df$rankcol2) #make absolute rank difference
count_df$sexcomb <- paste(count_df$sexcol1, count_df$sexcol2, sep = "") #make dyad sex combo 
count_df$sexcomb <- ifelse(count_df$sexcomb %in% c("FF", "MM"), "SS", ifelse(count_df$sexcomb %in% c("FM", "MF"), "DS", count_df$sexcomb))

## (iii) MODEL: does rank difference, sex of dyad, sociality affect the proportion of scans that all possible pairs of animals are synchronised on?
model <- glmmTMB(percentmatch ~ rankdiff + sexcomb + DSI1_0 + (1|col1) + (1|col2) , data = count_df)
maxsim <- simulateResiduals(model, 1000)
plot(maxsim) #okay!
dwtest(residuals(model) ~ fitted(model)) #0.8 okay
residuals <- residuals(model)
acf_resid <- acf(residuals, plot = TRUE) #okay
summary(model)  #all sig
drop1(model, test="Chi") #remain all sig - rank diff 0.01588  , sex combination 0.01264  , DSI 0.03992  
performance(model) ## 0.668   cond r2

subSS <- subset(count_df, sexcomb == "SS")
subSS %>% group_by(DSI1_0) %>% 
  summarise(mean =mean(percentmatch),                   #mean proportion of scans synchronised per type animal
            sd  = sd(percentmatch))                     #standard deviation per group


####################################################################

##(iii) Does sex, sociality or dominance rank difference affect proximity (within 3 body lengths) OR likelihood of being near neighbors between focal-other dyads when 100% foraging?
alldyads100$within3body <- as.numeric(
  ifelse((alldyads100$col7 == "Focal" & (alldyads100$col8 == "D1" | alldyads100$col8 == "D2-3")) | 
           (alldyads100$col7 == "D1" | alldyads100$col7 == "D2-3") & alldyads100$col8 == "Focal", 1, 0)) ##1 if the dyad were within 3 body lengths of each other when 1 was focal, 0 if they were over 3 body lengths
alldyads100$neighbors1Y_N <- as.numeric ( ifelse((alldyads100$col5 == "Focal" & alldyads100$col6 == "NN1") |  (alldyads100$col5 == "NN1" & alldyads100$col6 == "Focal"), '1', '0') )##match them if they are nearest neighbors 1
alldyads100$neighbors2Y_N <- as.numeric ( ifelse((alldyads100$col5 == "Focal" & alldyads100$col6 == "NN2") |  (alldyads100$col5 == "NN2" & alldyads100$col6 == "Focal"), '1', '0') ) ##match them if they are nearest neighbors 2
alldyads100$neighbors3Y_N <- as.numeric ( ifelse((alldyads100$col5 == "Focal" & alldyads100$col6 == "NN3") |  (alldyads100$col5 == "NN3" & alldyads100$col6 == "Focal"), '1', '0') ) ##match them if they are nearest neighbors 3
alldyads100 <- alldyads100 %>%
  rowwise() %>%
  mutate(rowsum = sum(c(neighbors1Y_N, neighbors2Y_N,neighbors3Y_N))) #sum 3 rows - add in column $rowsum of whether the dyad was any kind of neighbor
alldyads100 <- subset(alldyads100, (col8 == 'Focal'  |  col7 == 'Focal')) #remove all pairs which weren't focal-related #df = all pairs of animals which were present together at a scan and one of them was a focal so we know that the other is / is not within 3 body lengths

count_df100 <- alldyads100 %>%
  group_by(col1, col2) %>% #Count how many times each dyad appears AND number of '1' and number of '0' in dataset
  summarise(count = n(), ##number of times dyad were together and 1 was a focal animal
            countproximity = sum(within3body == '1', na.rm = TRUE),  ##number of times that 1 of dyad was focal animal and the other was within 3 body lengths
            nn_yes = sum(rowsum == '1', na.rm = TRUE)) ##number of times 1 of dyad was focal and the other was a near neighbor
count_df100$percentprox <- (count_df100$countproximity / count_df100$count) *100 #Calculate percentage that dyad were close to each other and present in same scan 
count_df100$percentNN <- (count_df100$nn_yes / count_df100$count) *100  #calculate percentage of times that both animals were nearest neighbors out of times 1 was focal and other was present
count_df100$DSI <- apply(count_df100, 1, function(row) dsi_match(dsi, row["col1"], row["col2"])) #apply function for dsi values (df) - by row and col1/col2
count_df100$DSI <- as.numeric(count_df100$DSI) #set as number
count_df100$DSI1_0 <- ifelse(count_df100$DSI > 0, '1', '0') # DSI as 0/1 exchanged affiliation or not 
count_df100$DSI1_0 <- as.factor(count_df100$DSI1_0)
count_df100 <- left_join(count_df100, ranks, by = c("col1" = "animalid")) #left join rank/sex for animals in col1
count_df100 <- count_df100 %>% 
  rename(sexcol1 = sex) %>% 
  rename(rankcol1 = elorank)
count_df100 <- left_join(count_df100, ranks, by = c("col2" = "animalid"))
count_df100 <- count_df100 %>% 
  rename(sexcol2 = sex) %>% 
  rename(rankcol2 = elorank)
count_df100$rankdiff <- abs(count_df100$rankcol1 - count_df100$rankcol2) #make absolute rank difference
count_df100$sexcomb <- paste(count_df100$sexcol1, count_df100$sexcol2, sep = "") #make dyad sex combo 
count_df100$sexcomb <- ifelse(count_df100$sexcomb %in% c("FF", "MM"), "SS", ifelse(count_df100$sexcomb %in% c("FM", "MF"), "DS", count_df100$sexcomb))
count_df100$sexcomb <- as.factor(count_df100$sexcomb) 

model <- glmmTMB(percentprox ~ rankdiff + sexcomb + DSI1_0 + (1|col1) + (1|col2), data = count_df100)  ##7.2 MODEL: is proximity affected by sex/sociality/dominance relationships?
maxsim <- simulateResiduals(model, 1000)  #ok
plot(maxsim) 
performance(model) #0.158   r2 con
dwtest(residuals(model) ~ fitted(model)) #0.96
residuals <- residuals(model)
acf_resid <- acf(residuals, plot = TRUE) #ok
check_autocorrelation(model) #ok
summary(model)  ##no effect any
drop1(model, test="Chi", k=1000) #no effect of any on prox when high foraging removed

###############################################################################

##Calculating mean max synchrony in the group when foraging >80% is excluded from all 4 scans in a session
sync_exc_forg <- df %>% filter(SessionID %in% sessions_included)      ##filter dataset to only data with sessions with all 4 scans under 80% foraging
df5 <- subset(sync_exc_forg, select = c(2, 10))                       ##keep activity and session scan number
n1 <- df5 %>% count(Session_Scan)                                     #n1 = dataframe with session scan number and number of animals in that scan
n2 <- df5 %>% count(Session_Scan, Activity)                           ##n2 = count of behaviours in each session
colnames(n1) <- c("Session_Scan", "Group_count")
n <- left_join(n1, n2, by = "Session_Scan")
n$prop <- n$n/n$Group_count  #count proportion of animals in each scan performing specific behaviour
n3 <- n %>%
  group_by(Session_Scan) %>%
  summarise(min = min(prop),
            max = max(prop),
            Group_count = first(Group_count)) #n3 = dataframe for per hour group synchrony
mean(n3$max) ## mean sycnrhony for the 45 scans where no one was foraging above 80% = 66.878%
min(n3$max)  ##0.2857143
max(n3$max)  ##1
sd(n3$max)   ##0.1763736


###############################################################################
###############################################################################
